# Supplementary material for: Influence of the Biliary System on Biliary Bacteria Revealed by Bacterial Communities of the Human Biliary and Upper Digestive Tracts
Source: PLoS One. 2016 Mar 1;11(3):e0150519. doi: 10.1371/journal.pone.0150519 (PMC4773253; doi:10.1371/journal.pone.0150519)
Supplement: S1 Table — (XLSX) [file pone.0150519.s001.xlsx]

## Sheet: Sheet1
S1 Table. Statistical analysis of 16S sequencing results.
Sample ID	Raw pair-end read pairs	Merged reads (percentage,%)	Merged reads with short length	Merged reads with N bases	Chimera	Final reads used for OTU clustering (percentage,%)a	OTU
P1.saliva	18941	14673 (77.47)	7136	0	584	6878 (36.31)	126
P1.gastric_fluid	14806	11049 (74.63)	6526	0	148	4346 (29.35)	98
P1.duodenal_fluid	19543	12200 (62.43)	8260	0	797	3088 (15.80)	67
P1.bile	28222	21785 (77.19)	11415	0	499	9791 (34.69)	122
P2.saliva	34014	28031 (82.41)	12622	0	5055	10161 (29.87)	379
P2.gastric_fluid	31992	25010 (78.18)	11740	0	499	7885 (24.65)	268
P2.duodenal_fluid	141681	110902 (78.28)	58960	0	3382	13001 (9.18)	192
P2.bile	35899	28151 (78.42)	12846	0	3288	11915 (33.19)	112
P3.saliva	21274	17409 (81.83)	8948	0	1431	6963 (32.73)	171
P3.gastric_fluid	29057	23518 (80.94)	11545	0	3530	8348 (28.73)	191
P3.duodenal_fluid	25828	21117 (81.76)	10335	0	2981	7714 (29.87)	186
P3.bile	26090	20164 (77.29)	10617	0	532	8958 (34.33)	68
P4.saliva	34702	29798 (85.87)	12001	0	7538	10092 (29.08)	355
P4.gastric_fluid	30113	26058 (86.53)	10206	0	5378	10369 (34.43)	340
P4.duodenal_fluid	26240	21386 (81.50)	9825	0	3189	8266 (31.50)	309
P4.bile	35307	30260 (85.71)	9762	0	5078	15333 (43.43)	116
P5.saliva	35580	26913 (75.64)	18337	0	2617	5653 (15.89)	209
P5.gastric_fluid	36975	25894 (70.03)	13199	0	4206	8265 (22.35)	234
P5.duodenal_fluid	33203	24302 (73.19)	13871	0	2836	7419 (22.34)	273
P5.bile	231255	190315 (82.30)	79847	0	4535	83985 (36.32)	410
P6.saliva	24264	14525 (59.86)	9477	0	732	4215 (17.37)	219
P6.duodenal_fluid	78286	54755 (69.94)	30141	0	495	15136 (19.33)	278
P6.bile	44802	34231 (76.41)	6097	0	605	15252 (34.04)	214
aDivided by numbers of raw paired-end read pairs.
