# Supplementary material for: Influence of the Biliary System on Biliary Bacteria Revealed by Bacterial Communities of the Human Biliary and Upper Digestive Tracts
Source: PLoS One. 2016 Mar 1;11(3):e0150519. doi: 10.1371/journal.pone.0150519 (PMC4773253; doi:10.1371/journal.pone.0150519)
Supplement: S2 Table — (XLSX) [file pone.0150519.s002.xlsx]

## Sheet: Sheet1
S2 Table. Relative abundances of bacterial phyla present in samples from each region.
Taxon	P1.saliva	P1.gastric_fluid	P1.duodenal_fluid	P1.bile	P2.saliva	P2.gastric_fluid	P2.duodenal_fluid	P2.bile	P3.saliva	P3.gastric_fluid	P3.duodenal_fluid	P3.bile	P4.saliva	P4.gastric_fluid	P4.duodenal_fluid	P4.bile	P5.saliva	P5.gastric_fluid	P5.duodenal_fluid	P5.bile	P6.saliva	P6.duodenal_fluid	P6.bile
Firmicutes	0.902654	0.452476	0.427137	0.0974475	0.490594	0.362162	0.389046	0.130168	0.382841	0.358878	0.418516	0.109113	0.263865	0.485327	0.199519	0.0478115	0.270716	0.416097	0.763645	0.382402	0.427181	0.362162	0.935815
Proteobacteria	0.00521762	0.542484	0.572863	0.899795	0.122811	0.244088	0.332278	0.637036	0.0948766	0.199347	0.262423	0.890111	0.294502	0.246518	0.197034	0.0666972	0.114037	0.0270687	0.0310891	0.113121	0.139933	0.297868	0.00968588
Bacteroidetes	0.00261917	0.00161075	0	0.000809262	0.228822	0.249556	0.144726	0.000428109	0.492382	0.423786	0.30294	0.000340674	0.321924	0.160402	0.190589	0.0137409	0.394187	0.142261	0.0606247	0.353888	0.162353	0.16134	0.000526554
Actinobacteria	0.0770544	0.00296211	0	0.000417098	0.102924	0.0587438	0.105585	8.25777e-05	0.0119459	0.00844916	0.00460006	0.000117876	0.0129854	0.0288572	0.00909326	0.000397021	0.211685	0.400327	0.132697	0.130037	0.0356007	0.084237	0.0483355
Fusobacteria	0	0	0	0	0.0408575	0.0223002	0.00362435	0.0294087	0.00489832	0.00179113	0.0050489	0.000101684	0.0817422	0.0633915	0.0749252	0.199769	0.000170984	0.000240609	0.0069388	0.0019796	0.032977	0.0206784	0.00319689
TM7	0.000286917	0	0	0	0.00702979	0.0115696	0	0	0.00216127	0.000964054	0.000399288	0.00010557	0.00564411	0.00310266	0.0014388	0	0.00920466	0.0140065	0.00228465	0.0146742	0.00117552	0.00517681	6.37953e-05
Synergistetes	0.000297604	0.000237047	0	0	0.00129145	0.0221639	0.0122539	0.202877	0	0.000121114	0.00027785	0.000110751	0.000296308	0.000568005	0.320129	0.671585	0	0	0.000128886	0.00288277	0.00118102	0.0393151	0.00231898
Tenericutes	0.0115835	0	0	0	0.00211334	0.0248209	0.000300518	0	0.0100521	0.00666321	0.00400259	0	0.000709521	0.000381477	0.000355246	0	0	0	0	0	0.0142092	0.0156778	0
SR1	0	0	0	0	0.000309262	0	0	0	0	0	0	0	0.0168527	0.010671	0.00569786	0	0	0	0.000397992	0.000972474	0	0.0124372	0
Cyanobacteria	0.000286917	0.000229922	0	0	0	0	0.00191645	0	0	0	0	0	0	0	0.00035978	0	0	0	0.0017908	9.71503e-06	0.18328	0	0
Spirochaetes	0	0	0	0	0.00147118	0	0	0	0.000558614	0	0	0	0.00117422	0.000680699	0.000736399	0	0	0	0.000142163	0	0.00141224	0	0
OD1	0	0	0	0	0	0	0.0102694	0	0	0	0	0	0	0	0	0	0	0	0	0	0	0	0
Verrucomicrobia	0	0	0	0.00153141	0	0	0	0	0	0	0.00167001	0	0.000200453	0	0.000122409	0	0	0	0.000126619	3.40026e-05	0	0	0
Chloroflexi	0	0	0	0	0.000386982	0.0010353	0	0	0.000143135	0	0.000121762	0	0	0	0	0	0	0	0	0	0	0	0
Planctomycetes	0	0	0	0	0	0	0	0	0	0	0	0	0	0	0	0	0	0	0	0	0	0.00110751	0
[Thermi]	0	0	0	0	0	0	0	0	0	0	0	0	0	0	0	0	0	0	0.000134715	0	0	0	5.76425e-05
unclassified Bacteria	0	0	0	0	0.00138957	0.0035612	0	0	0.000141516	0	0	0	0.000103303	0.000100712	0	0	0	0	0	0	0.000697215	0	0
