# Supplementary material for: Influence of the Biliary System on Biliary Bacteria Revealed by Bacterial Communities of the Human Biliary and Upper Digestive Tracts
Source: PLoS One. 2016 Mar 1;11(3):e0150519. doi: 10.1371/journal.pone.0150519 (PMC4773253; doi:10.1371/journal.pone.0150519)
Supplement: S3 Table — Only genera with ≥0.1% abundance from at least one sample are presented here. (XLSX) [file pone.0150519.s003.xlsx]

## Sheet: Sheet1
S3 Table. Relative abundances of bacterial genera present in samples from each region. Only genera with ≥0.1% abundance from at least one sample are presented here.
Taxon	P1.saliva	P1.gastric_fluid	P1.duodenal_fluid	P1.bile	P2.saliva	P2.gastric_fluid	P2.duodenal_fluid	P2.bile	P3.saliva	P3.gastric_fluid	P3.duodenal_fluid	P3.bile	P4.saliva	P4.gastric_fluid	P4.duodenal_fluid	P4.bile	P5.saliva	P5.gastric_fluid	P5.duodenal_fluid	P5.bile	P6.saliva	P6.duodenal_fluid	P6.bile
k__Bacteria;p__Firmicutes;c__Bacilli;o__Lactobacillales;f__Streptococcaceae;g__Streptococcus	0.631849	0.426013	0.289832	0.0378672	0.311357	0.15678	0.14058	0.0104216	0.00457157	0.00165933	0.00180408	9.94e-05	0.0885541	0.31682	0.132651	0.00361334	0.107709	0.297043	0.652034	0.238917	0.0405421	0.159269	0.850431
k__Bacteria;p__Firmicutes;c__Clostridia;o__Clostridiales;f__Veillonellaceae;g__Veillonella	0.220035	0.0176949	0.130829	0.0262173	0.0597442	0.063317	0.0101153	8.29e-05	0.0878967	0.0535162	0.0391794	0.000220531	0.101344	0.0988122	0.0306244	0	0.127947	0.0777251	0.0973935	0.073737	0.33724	0.079646	0.077784
k__Bacteria;p__Firmicutes;c__Bacilli;o__Lactobacillales;f__Carnobacteriaceae;Other	0.0363578	0.00251943	0	0.00309909	0.0149126	0.0612144	0.0719498	8.19e-05	0.257644	0.266265	0.326558	0.00445531	0.000763925	0.00446503	0.000599093	0	0.0040829	0.00856444	0.00145434	0.00235687	0.000237694	0.0624579	0.00025842
k__Bacteria;p__Proteobacteria;c__Gammaproteobacteria;o__Enterobacteriales;f__Enterobacteriaceae;g__Escherichia	0.00289411	0.533051	0.539832	0.550426	0.000193653	0.112079	0.150787	0.401626	0.000137953	0.0937102	0.172424	0.882336	0.000200777	0.000279469	0.0182665	0.0121454	0	0	0.000265868	0.0187902	0	0.0807701	0.000494495
k__Bacteria;p__Bacteroidetes;c__Bacteroidia;o__Bacteroidales;f__Porphyromonadaceae;g__Porphyromonas	0	0	0	0	0.0661503	0.0942785	0.0477584	0.000162889	0.483309	0.418187	0.299323	0.000340674	0.0539158	0.038456	0.0146888	0	0.0163653	0.0029294	0.00485233	0.0074294	0.0182121	0.0862008	0.000197539
k__Bacteria;p__Fusobacteria;c__Fusobacteriia;o__Fusobacteriales;f__Fusobacteriaceae;g__Fusobacterium	0	0	0	0	0.0359009	0.00812856	0.00362435	0.0294087	0.00157092	0.000241904	0.00466548	0.000101684	0.0770806	0.0574054	0.0433232	0.180335	0	0.000240609	0.00543232	0.00132999	0.0246477	0.000727008	0.00249223
k__Bacteria;p__Actinobacteria;c__Actinobacteria;o__Actinomycetales;f__Actinomycetaceae;g__Actinomyces	0.0153847	0	0	0.000102655	0.00138504	0.0125055	0.00162176	0	0.00690123	0.00626198	0.00345013	0	0.000403497	0.00030149	0.000123381	0	0	0.00353141	0.0012296	0.00220531	0.00951587	0.0125868	0.00144009
k__Bacteria;p__Actinobacteria;c__Actinobacteria;o__Actinomycetales;f__Micrococcaceae;g__Rothia	0.00520337	0.000228951	0	0	0.096237	0.0117108	0.098851	8.26e-05	0.00101911	0.000246438	0	0	0.00757157	0.0213112	0.00420887	0	0.205862	0.388211	0.0863854	0.12498	0.0120651	0.0136833	0.00521276
k__Bacteria;p__Firmicutes;c__Bacilli;o__Lactobacillales;f__Carnobacteriaceae;g__Granulicatella	0.000599093	0	0	0	0.0045965	0.00499223	0.000901554	0	0.0113391	0.0158792	0.0323342	0.000565091	0.00302493	0.011387	0.00206833	0	0.0061956	0.00844916	0.00107351	0.0214152	0	0.00377688	0.00118361
k__Bacteria;p__Bacteroidetes;c__Bacteroidia;o__Bacteroidales;f__Bacteroidaceae;g__Bacteroides	0.000146373	0.000689443	0	0.000809262	0.000289184	0.0304718	0.0610366	8.71e-05	0.00100874	0	0.000122409	0	0.000290803	0.000293394	0.072501	0.00423025	0.000174547	0	0	0.0198455	0.00048057	0.0355861	0
k__Bacteria;p__Bacteroidetes;c__Bacteroidia;o__Bacteroidales;f__Prevotellaceae;g__Prevotella	0.000884067	0	0	0	0.135404	0.0931671	0.00138925	9.23e-05	0.00427137	0.00212856	0.00193523	0	0.204555	0.102219	0.073613	0	0.267452	0.13222	0.0446328	0.215681	0.13343	0.0192225	6.02e-05
k__Bacteria;p__Proteobacteria;c__Epsilonproteobacteria;o__Campylobacterales;f__Campylobacteraceae;g__Campylobacter	0.00028465	0	0	0	0.0029715	0.00188698	0	0	0.00402979	0.00194754	0.00182448	0	0.00136788	0.000855246	0.00180667	0.0016101	0.000169041	0	0.000142811	0.00218944	0.0466014	0.006909	0.000131801
k__Bacteria;p__TM7;c__TM7-3;o__;f__;g__	0.000286917	0	0	0	0.00334294	0.00749741	0	0	0.0017351	0.000843912	0.000399288	0.00010557	0.00286561	0.00194365	0.000615285	0	0.00920466	0.0140065	0.00228465	0.0146282	0.000936528	0.00517681	6.38e-05
k__Bacteria;p__Actinobacteria;c__Coriobacteriia;o__Coriobacteriales;f__Coriobacteriaceae;g__Atopobium	0	0	0	0	0.00363051	0.000125972	0	0	0.00387921	0.00169851	0.00114993	0.000117876	0.00491548	0.0071467	0.00147668	0	0.00548381	0.00443556	0.00360881	0.000958873	0.00283387	0	0.004125
k__Bacteria;p__Bacteroidetes;c__Bacteroidia;o__Bacteroidales;f__[Paraprevotellaceae];g__[Prevotella]	0	0	0	0	0.0168863	0.0306179	0.00720564	0	0.000293718	0.000475389	0	0	0.0592562	0.0166247	0.0282186	0.00951069	0.0944618	0.00288731	0.00884067	0.0866645	0.000953044	0.00895661	0
k__Bacteria;p__Bacteroidetes;c__Flavobacteriia;o__Flavobacteriales;f__Flavobacteriaceae;g__Capnocytophaga	0.000578368	0.000921308	0	0	0.00707027	0	0	0	0.00246794	0.00251684	0.00077785	0	0.00273769	0.00185201	0.000848769	0	0.0144841	0.00387241	0.00162371	0.0141574	0.00451814	0.006784	0
k__Bacteria;p__Firmicutes;c__Bacilli;o__Lactobacillales;f__Enterococcaceae;Other	0.002659	0.00162241	0.00226684	0.026909	0	0.000251943	0.00467325	0.000774288	0	0.000374028	0.000783679	0.101307	0.000184585	0	0.00156347	0.00118199	0	0	0	0.000380181	0.00119527	6.31e-05	0
k__Bacteria;p__Firmicutes;c__Clostridia;o__Clostridiales;f__[Tissierellaceae];g__Parvimonas	0.000282383	0.000449806	0	0	0.0400334	0.0341137	0	0	0.000414508	0	0.000253238	0	0.0225576	0.0102863	0.00993621	0.00115576	0.000180699	0	0.000792746	5.99e-05	0.0128348	0.0262633	0.000398316
k__Bacteria;p__Proteobacteria;c__Betaproteobacteria;o__Neisseriales;f__Neisseriaceae;g__Neisseria	0	0	0	0	0.00653012	0.0162902	6.67e-05	0	0.00959812	0.00466775	0.000781412	0	0.222285	0.140259	0.0690942	5.89e-05	0.0100981	0.00654566	0.00394203	0.0124171	0.00142519	0.00894916	0.000138277
k__Bacteria;p__Proteobacteria;c__Gammaproteobacteria;o__Enterobacteriales;f__Enterobacteriaceae;Other	0	0.00276652	0.00874352	0.0560619	0	0.00202979	0.00791483	0.102471	0	0.0157468	0.0219582	0.00310913	0	0	0.00135363	0.000943977	0	0	0.00523899	0.000169365	0	0.00410104	0.00391548
k__Bacteria;p__Proteobacteria;c__Gammaproteobacteria;o__Enterobacteriales;f__Enterobacteriaceae;g__Klebsiella	0.00117519	0.00505019	0.0229922	0.291088	0	0.0219443	0.0476577	0.00144883	0	0.0469867	0.0543565	0.00456282	0	0	0.000493199	0	0	0	0.00618847	0.00324579	0	0.0235952	0.00414605
k__Bacteria;p__Synergistetes;c__Synergistia;o__Synergistales;f__Dethiosulfovibrionaceae;g__Pyramidobacter	0	0.000237047	0	0	0.00129145	0.0221639	0.0122539	0.202877	0	0.000121114	0.00027785	0.000110751	0	0.000375324	0.264497	0.530247	0	0	0	0.00288277	0.00118102	0.0393151	0.00231898
k__Bacteria;p__Firmicutes;c__Bacilli;o__Lactobacillales;Other;Other	0.000574158	0	0	0	0.000482189	0.00025	0.000235427	0	0.00227591	0.00575518	0.00609812	0.000452396	0.000107837	0.000467293	0	0	0.000357513	0.000359132	0.000134067	2.36e-05	0	0.000385687	6.93e-05
k__Bacteria;p__Firmicutes;c__Bacilli;o__Lactobacillales;f__Aerococcaceae;g__Abiotrophia	0.00826231	0	0	0.000212759	0	0.00798025	0.00569851	0	0.00495369	0.00595596	0.00633776	0.000111723	0	9.55e-05	0.000371438	0	0	0.00023899	0.00137144	8.61e-05	0.00214896	0.00631865	0.00192066
k__Bacteria;p__Firmicutes;c__Clostridia;o__Clostridiales;f__Veillonellaceae;g__Selenomonas	0	0	0	0	0.00158485	0.010648	0	0	0.00128789	0.000856865	0.000781736	0	0.000599417	0.000274611	0.000120466	0	0.000890544	0.000129858	0.000255829	0.00292325	0.0168533	0.00569786	5.51e-05
k__Bacteria;p__Firmicutes;c__Clostridia;o__Clostridiales;f__[Mogibacteriaceae];g__	0.000144106	0	0	0.000722798	0.00539087	0.000512306	0.0157979	8.81e-05	0.000142487	0	0	0	0.00560557	0.00508711	0.00220207	0.00650712	0.00408355	0.00448964	0.000137306	0.000721503	0	0	0
k__Bacteria;p__Fusobacteria;c__Fusobacteriia;o__Fusobacteriales;f__Leptotrichiaceae;g__Leptotrichia	0	0	0	0	0.00495661	0.0141716	0	0	0.0033274	0.00154922	0.00038342	0	0.00466159	0.00598608	0.00222377	0	0.000170984	0	0.00150648	0.000649611	0.00832934	0.0199514	0.000704663
k__Bacteria;p__Actinobacteria;c__Actinobacteria;o__Actinomycetales;f__Corynebacteriaceae;g__Corynebacterium	0.0564663	0.00227623	0	0.000314443	0.00128562	0.0312529	0.00303076	0	0	0	0	0	9.49e-05	9.78e-05	0	0	0.000338731	0.00282221	0.00040285	0.000641839	0.000483161	0.0546331	0.000210816
k__Bacteria;p__Firmicutes;c__Bacilli;o__Gemellales;f__Gemellaceae;Other	0.000275907	0	0	0	0.0031603	0.00357286	0.00242908	0	0	0	0	0	0.00186399	0.00406574	0.000611075	0	0.00176911	0.0015761	0.000654793	0.00431865	0.00144074	0.0036169	0
k__Bacteria;p__Proteobacteria;c__Gammaproteobacteria;o__Pasteurellales;f__Pasteurellaceae;g__Haemophilus	0	0.000223446	0	0	0.0558714	0.00621438	0.0157668	0	0	0.000117228	0	0	0.0472633	0.0342241	0.00920434	0	0.0898782	0.0162814	0.00951943	0.0410891	0	0.010115	6.44e-05
k__Bacteria;p__Firmicutes;c__Bacilli;o__Gemellales;f__Gemellaceae;g__	0.000143782	0	0	0.00029987	0.0200942	0.000771049	0	0	0	0	0	0	0.00149903	0.00946341	0.000487047	6.67e-05	0.0102484	0.0055544	0.00243426	0.0164213	0	0	0.000255829
k__Bacteria;p__Firmicutes;c__Clostridia;o__Clostridiales;f__Lachnospiraceae;g__Oribacterium	0	0	0	0	0.00126943	0.00282254	0	0	0	0	0	0	0.00405699	0.00230278	0.00216192	0	0.00354307	0.00918459	0.00226911	0.000273964	0.00119462	0.00517714	0.000598122
k__Bacteria;p__Firmicutes;c__Clostridia;o__Clostridiales;f__Veillonellaceae;g__Megasphaera	0	0	0	0	0.00682837	0.00163763	0	0	0.0111554	0.0081318	0.00322636	0	0.00325227	0.00202299	0.000494495	0.000778174	0	0	0.000273316	0	0.00307999	0	0.000519754
k__Bacteria;p__Proteobacteria;c__Betaproteobacteria;o__Neisseriales;f__Neisseriaceae;Other	0	0	0	0	0.00103983	0.0223293	0.016919	0	0.0528899	0.0175946	0.00526684	0.000102332	0.00109845	0.00036658	0.000371114	0	0	0	0	0	0	0.0375087	0.000130181
k__Bacteria;p__Proteobacteria;c__Betaproteobacteria;o__Neisseriales;f__Neisseriaceae;g__Eikenella	0	0	0	0	0.000303109	0	0	0	0.0272247	0.0173756	0.00527882	0	0.000706606	0.000292422	0.000116256	0.00185881	0.000181995	0	0.000132772	0	0.00143815	0.0118115	6.51e-05
k__Bacteria;p__Tenericutes;c__Mollicutes;o__Mycoplasmatales;f__Mycoplasmataceae;g__Mycoplasma	0.0115835	0	0	0	0.00201263	0.0244479	0.000300518	0	0.0100521	0.00666321	0.00400259	0	0.000607189	0.000381477	0.000233808	0	0	0	0	0	0.0134971	0.0156778	0
k__Bacteria;p__Firmicutes;c__Clostridia;o__Clostridiales;f__Lachnospiraceae;Other	0	0	0	0	0.00176328	0.00291775	0	0	0.000424223	0	0.000256801	0	0.00267422	0.00248316	0.00122312	0	0	0	0.000936205	0	0.00166192	0.00044851	0.000861075
k__Bacteria;p__Proteobacteria;c__Gammaproteobacteria;o__Enterobacteriales;f__Enterobacteriaceae;g__Citrobacter	0	0	0	0.00120466	0.000196567	0	0.0160654	0.122737	0	0.000124352	0.000136658	0	0	0	0.000117228	0.00019171	0	0	0.000518782	0	0	0.000528497	0.000133096
k__Bacteria;p__Proteobacteria;c__Gammaproteobacteria;o__Pasteurellales;f__Pasteurellaceae;Other	0	0	0	0	0.00839896	0.00012921	0.000316062	0	0	0	0	0	0.0166723	0.00684942	0.00421179	0	0.0060638	0.00194916	0.0013342	0.00156023	0	0.000130829	0
k__Bacteria;p__Firmicutes;c__Clostridia;o__Clostridiales;Other;Other	0	0	0	0.000207254	0.00225324	0	0	0	0.000152202	0	0	0.000318329	0.00119592	0.00086237	0.000594236	6.64e-05	0	0.000122085	0.000272021	0.00828433	0	0	0
k__Bacteria;p__Firmicutes;c__Erysipelotrichi;o__Erysipelotrichales;f__Erysipelotrichaceae;g__Bulleidia	0	0	0	0	0.000975389	0	0	0	0.000150907	0	0	0	0.00734618	0.00376004	0.00222895	0	0.00336399	0.00130732	0.000267163	0.00104793	0	0.000262953	0
k__Bacteria;p__Proteobacteria;c__Betaproteobacteria;o__Burkholderiales;f__Burkholderiaceae;g__Lautropia	0	0	0	0	0	0.0137753	0	0	0.000716645	0.000832254	0.000260687	0	0	9.52e-05	0	0	0.00140512	0.00158225	0.000817358	0.00207578	0.012091	0.01567	0
k__Bacteria;p__Firmicutes;c__Clostridia;o__Clostridiales;f__Peptostreptococcaceae;g__Peptostreptococcus	0.000876295	0.000470531	0	0.000509391	9.68e-05	0	0	0	0.000143782	0	0.000134715	0	0.0114964	0.00659747	0.00262759	0	0	0	0.000268782	0	0	0	6.12e-05
k__Bacteria;p__Bacteroidetes;c__Flavobacteriia;o__Flavobacteriales;f__[Weeksellaceae];g__	0	0	0	0	0.000973122	0	0	0	0	0	0	0	0.000387953	0.000486075	0.000236723	0	0.00124903	0.000351684	0	0.00127267	0.000238342	0	0
k__Bacteria;p__Firmicutes;c__Clostridia;o__Clostridiales;f__Lachnospiraceae;g__Moryella	0	0	0	0	0.000792746	0.00241515	0	0	0	0	0	0	0	0	0.000123057	0	0	0.000125324	0.000129858	0	0.000948187	0.000582578	0.000202396
k__Bacteria;p__Proteobacteria;c__Epsilonproteobacteria;o__Campylobacterales;f__Helicobacteraceae;g__Helicobacter	0	0.000925518	0	0.000313472	9.13e-05	0.024125	0	0	0	0	0	0	0.000197215	0.0552581	0.000239313	6.48e-05	0	0	0	0	0.000724417	0.0740515	0
k__Bacteria;p__Proteobacteria;c__Gammaproteobacteria;o__Pasteurellales;f__Pasteurellaceae;g__Actinobacillus	0	0	0	0	0	0.00100777	0	0	0	0	0	0	9.81e-05	0.00405635	0.000228627	0	0.00606865	0.000710168	0.00146794	0.0142992	0	0.000454016	0
k__Bacteria;p__Proteobacteria;c__Gammaproteobacteria;o__Pseudomonadales;f__Moraxellaceae;g__Acinetobacter	0.000144106	0.000468264	0.00129534	0.000604922	0	0.00853271	0.00949676	8.81e-05	0	0	0	0	0	0	0	0	0	0	0	0.00316678	0	0.00807027	0
k__Bacteria;p__Actinobacteria;c__Actinobacteria;o__Bifidobacteriales;f__Bifidobacteriaceae;g__Scardovia	0	0	0	0	0.000196244	0	0	0	0.000146373	0.000242228	0	0	0	0	0	0	0	0	0.000264896	0	0.00951716	0.00085978	0.000238666
k__Bacteria;p__Firmicutes;c__Clostridia;o__Clostridiales;f__;g__	0	0	0	0.000703044	0.000497085	0	0	0	0	0	0	0	0.0019022	0.00181509	0.00146729	0	0	0	0.000137953	0.000188472	0	0	0
k__Bacteria;p__Proteobacteria;c__Gammaproteobacteria;o__Pasteurellales;f__Pasteurellaceae;g__Aggregatibacter	0	0	0	0	0.0471127	0.00140123	0	0	0	0	0	0	0.00451781	0.00262273	0.0014579	0.00119236	0.00017228	0	0	0	0	0	0
k__Bacteria;p__SR1;c__;o__;f__;g__	0	0	0	0	0.000309262	0	0	0	0	0	0	0	0.0168527	0.010671	0.00569786	0	0	0	0.000397992	0.000972474	0	0.0124372	0
k__Bacteria;p__TM7;c__TM7-3;o__I025;f__Rs-045;g__	0	0	0	0	0.00125065	0.000886334	0	0	0.000280117	0.000120142	0	0	0.000189767	0	0.000123381	0	0	0	0	0	0.00023899	0	0
k__Bacteria;Other;Other;Other;Other;Other	0	0	0	0	0.00138957	0.00356121	0	0	0.000141516	0	0	0	0.000103303	0.000100712	0	0	0	0	0	0	0.000697215	0	0
k__Bacteria;p__Bacteroidetes;c__Bacteroidia;o__Bacteroidales;f__Porphyromonadaceae;g__Parabacteroides	0.000141516	0	0	0	0	0	0	0	0.000592617	0	0	0	9.59e-05	0	0.00011658	0	0	0	0.000399288	0.00690706	0	0	0.00013763
k__Bacteria;p__Bacteroidetes;c__Bacteroidia;o__Bacteroidales;f__Porphyromonadaceae;g__Tannerella	0	0	0	0	0	0	0	0	0.000287241	0.000364313	0.000526878	0	0.000487047	9.16e-05	0.000242228	0	0	0	0	0	0.0033206	0	0
k__Bacteria;p__Firmicutes;c__Bacilli;o__Bacillales;f__Staphylococcaceae;g__Staphylococcus	0	0	0	0	0	0.0057092	0.0592351	0	0	0.000113342	0	0	0	0	0	0	0	0	0	0.000460492	0.00141839	0.00623802	0
k__Bacteria;p__Firmicutes;c__Clostridia;o__Clostridiales;f__Lachnospiraceae;g__Catonella	0	0	0	0	0.000295661	0	0	0	0	0	0	0	9.33e-05	9.55e-05	0.000122085	0	0.000344883	0.000968912	0.000135363	0.00116775	0	0	5.83e-05
k__Bacteria;p__Firmicutes;c__Clostridia;o__Clostridiales;f__Veillonellaceae;g__Dialister	0	0	0	0	0.00144042	0.000875	0	0	0	0	0	0	0.000185233	0.000385039	0.000241256	0.000253238	0	0	0	0	0	0	0
k__Bacteria;p__Proteobacteria;c__Betaproteobacteria;o__Burkholderiales;f__Comamonadaceae;Other	0.000282383	0	0	0	0.00010136	0	0.00319041	0	0	0	0	0	0	0	0	0	0	0	0	0.00129339	0.000238666	0.00177364	0
k__Bacteria;p__TM7;c__TM7-3;o__CW040;f__F16;g__	0	0	0	0	0.00125356	0.00318588	0	0	0.000146049	0	0	0	0.00239184	0.000966969	0.000589054	0	0	0	0	0	0	0	0
k__Bacteria;p__Actinobacteria;c__Actinobacteria;o__Actinomycetales;Other;Other	0	0.000230246	0	0	0	0.00113698	0	0	0	0	0	0	0	0	0	0	0	0.000838731	0.000136658	0	0	0	0.000120466
k__Bacteria;p__Actinobacteria;c__Actinobacteria;o__Bifidobacteriales;f__Bifidobacteriaceae;g__Bifidobacterium	0	0	0	0	0	0	0	0	0	0	0	0	0	0	0.00290997	0	0	0.000488018	0.0406687	0	0	0.00119819	0.0368504
k__Bacteria;p__Bacteroidetes;c__Bacteroidia;o__Bacteroidales;Other;Other	0.000288536	0	0	0	0.00048737	0	0	0	0.000151231	0	0	0	0	0.000186205	0	0	0	0	0	0	0.00120045	0	0
k__Bacteria;p__Cyanobacteria;c__Chloroplast;o__Streptophyta;f__;g__	0	0.000229922	0	0	0	0	0.00191645	0	0	0	0	0	0	0	0.00035978	0	0	0	0.0017908	9.72e-06	0.18328	0	0
k__Bacteria;p__Firmicutes;c__Bacilli;o__Lactobacillales;f__Lactobacillaceae;g__Lactobacillus	0.000444948	0.00370531	0.00420985	0	0	0.000125324	0.0557736	0	0	0	0	0	0	0	0	0	0	0	0	0	0	0	0
k__Bacteria;p__Proteobacteria;c__Alphaproteobacteria;o__Caulobacterales;f__Caulobacteraceae;Other	0	0	0	0	0	0.00125	0.00696179	0	0	0	0	0	0	0	0.000236075	0	0	0	0	0.00108193	0	0.00595661	0
k__Bacteria;p__Proteobacteria;c__Alphaproteobacteria;o__Rhizobiales;f__Hyphomicrobiaceae;Other	0	0	0	0	0	0.00189378	0.0148242	0	0	0	0	0	0	0	0	0	0	0	0.000134715	0.00438666	0	0.000739313	0
k__Bacteria;p__Proteobacteria;c__Gammaproteobacteria;o__Aeromonadales;f__Aeromonadaceae;Other	0	0	0	0	0	0	0.0199598	8.65e-05	0	0	0	0	0	0.000972474	0.0304634	0.0145929	0	0	0.000268782	0	0	0	0
k__Bacteria;p__Proteobacteria;c__Gammaproteobacteria;o__Pseudomonadales;f__Moraxellaceae;g__Enhydrobacter	0	0	0	0	0	0.00282643	0.00341807	0	0.000144106	0	0	0	0	0	0	0	0	0	0.000414508	0	0	0	0.000338083
k__Bacteria;p__Spirochaetes;c__Spirochaetes;o__Spirochaetales;f__Spirochaetaceae;g__Treponema	0	0	0	0	0.00147118	0	0	0	0.000558614	0	0	0	0.00117422	0.000680699	0.000736399	0	0	0	0	0	0	0	0
k__Bacteria;p__Verrucomicrobia;c__Verrucomicrobiae;o__Verrucomicrobiales;f__Verrucomicrobiaceae;g__Akkermansia	0	0	0	0.00153141	0	0	0	0	0	0	0.00167001	0	0.000200453	0	0.000122409	0	0	0	0.000126619	3.4e-05	0	0	0
k__Bacteria;p__Bacteroidetes;c__Bacteroidia;o__Bacteroidales;f__;g__	0	0	0	0	0.00127785	0.0010204	0	0	0	0	0	0	0.000101684	0.000192358	0	0	0	0	0	0	0	0	0
k__Bacteria;p__Chloroflexi;c__Anaerolineae;o__Anaerolineales;f__Anaerolinaceae;g__SHD-231	0	0	0	0	0.000386982	0.0010353	0	0	0.000143135	0	0.000121762	0	0	0	0	0	0	0	0	0	0	0	0
k__Bacteria;p__Firmicutes;c__Clostridia;o__Clostridiales;f__Peptostreptococcaceae;g__Filifactor	0	0	0	0	0.0105725	0	0	0	0	0	0	0	0.00365868	0.00163342	0.00168329	0	0	0	0	0	0	0	0
k__Bacteria;p__Proteobacteria;c__Alphaproteobacteria;o__Rhizobiales;Other;Other	0	0	0	0	0	0.000266516	0.00553627	0	0	0	0	0	0	0	0	0	0	0	0.000140544	8.78e-05	0	0.000585492	0
k__Bacteria;p__Proteobacteria;c__Epsilonproteobacteria;o__Campylobacterales;f__Helicobacteraceae;Other	0	0	0	0	0	0.000126619	0	0	0	0	0	0	0	0.000387306	0	0	0	0	0	0	0.000483161	0.00111852	0
k__Bacteria;p__TM7;c__TM7-3;o__CW040;f__;g__	0	0	0	0	0.00118264	0	0	0	0	0	0	0	0.000196891	0.000192034	0.000111075	0	0	0	0	0	0	0	0
k__Bacteria;p__Bacteroidetes;c__[Saprospirae];o__[Saprospirales];f__Chitinophagaceae;Other	0	0	0	0	0	0	0.0214051	8.58e-05	0	0	0	0	0	0	0	0	0	0	0	0.000372085	0	0.0011956	0
k__Bacteria;p__Bacteroidetes;c__[Saprospirae];o__[Saprospirales];f__Chitinophagaceae;g__	0	0	0	0	0	0	0.00593102	0	0	0	0	0	0	0	0	0	0	0	0	0.00128757	0	0.00339411	0
k__Bacteria;p__Firmicutes;c__Clostridia;o__Clostridiales;f__Clostridiaceae;g__Clostridium	0	0	0	0	0	0	0.0181652	0.118719	0	0	0	0	0	0	0	0	0	0	0	0	0	0	0.000113018
k__Bacteria;p__Firmicutes;c__Clostridia;o__Clostridiales;f__Veillonellaceae;g__	0	0	0	0	0.000192681	0.00101004	0	0	0	0	0	0	0	0	0	0	0	0	0	0	0.00308711	6.09e-05	0
k__Bacteria;p__Proteobacteria;c__Alphaproteobacteria;o__Rickettsiales;f__mitochondria;Other	0	0	0	0	0	0	0	0	0	0	0	0	0	0	0.000483484	0	0	0	0.000561852	0	0.076931	0	0
k__Bacteria;p__Proteobacteria;c__Betaproteobacteria;o__Burkholderiales;f__Alcaligenaceae;g__Achromobacter	0	0	0	0	0	0.00151587	0	0	0	0	0	0	0	0	0.000117228	0	0	0	0	0.0041305	0	0	0
k__Bacteria;p__Proteobacteria;c__Gammaproteobacteria;o__Enterobacteriales;f__Enterobacteriaceae;g__Trabulsiella	0	0	0	0	0	0	0	0.00857869	0	0	0	0	0	0	0.00363407	0.0118416	0	0	0	0	0	0	0
k__Bacteria;p__Firmicutes;c__Bacilli;o__Bacillales;f__Planococcaceae;g__Planomicrobium	0	0	0	0	0	0	0	0	0	0	0	0	0	0	0	0	0	0	0	0.000225712	0	0.00170499	0
k__Bacteria;p__Firmicutes;c__Clostridia;o__Clostridiales;f__Veillonellaceae;g__Phascolarctobacterium	0	0	0	9.97e-05	0	0	0	0	0	0	0	0	0	0	0.00509424	0.0341888	0	0	0	0	0	0	0
k__Bacteria;p__Firmicutes;c__Clostridia;o__Clostridiales;f__Veillonellaceae;g__Schwartzia	0	0	0	0	9.97e-05	0	0	0	0	0.000129534	0	0	0	9.55e-05	0	0	0	0	0	0	0.00306185	0	5.8e-05
k__Bacteria;p__Fusobacteria;c__Fusobacteriia;o__Fusobacteriales;f__Fusobacteriaceae;Other	0	0	0	0	0	0	0	0	0	0	0	0	0	0	0.0293782	0.0194343	0	0	0	0	0	0	0
k__Bacteria;p__Proteobacteria;c__Alphaproteobacteria;o__Rhodobacterales;f__Rhodobacteraceae;g__Paracoccus	0	0	0	0	0	0.000370466	0	0	0	0	0	0	0	0	0	0	0	0	0	0.0013112	0	0	6.12e-05
k__Bacteria;p__Proteobacteria;c__Alphaproteobacteria;o__Rhodospirillales;f__Rhodospirillaceae;g__	0	0	0	0	0	0	0.00502914	0	0	0	0	0	0	0	0	0	0	0	0	0.00040965	0	0	0
k__Bacteria;p__Proteobacteria;c__Deltaproteobacteria;o__Desulfovibrionales;f__Desulfovibrionaceae;g__Bilophila	0	0	0	0	0	0	7.25e-05	0	0	0	0	0	0	0	0.0124585	0.0172694	0	0	0	0	0	0	0
k__Bacteria;p__Proteobacteria;c__Gammaproteobacteria;o__Enterobacteriales;f__Enterobacteriaceae;g__Morganella	0	0	0	0	0	0	0	0	0	0	0	0	0	0	0.00208387	0.00325907	0	0	0	0	0	0	0
k__Bacteria;p__Proteobacteria;c__Gammaproteobacteria;o__Enterobacteriales;f__Enterobacteriaceae;g__Proteus	0	0	0	0	0	0	0	0	0	0	0	0	0	0	0.0403591	0.000977655	0	0	0	0	0	0	0
k__Bacteria;p__Proteobacteria;c__Gammaproteobacteria;o__Pseudomonadales;f__Pseudomonadaceae;g__Pseudomonas	0.000437176	0	0	0	0	0	0	0	0	0	0	0	0	0	0	0	0	0	0	0	0	0.00263407	0
k__Bacteria;p__Proteobacteria;c__Gammaproteobacteria;o__Xanthomonadales;f__Xanthomonadaceae;g__Stenotrophomonas	0	0	0	9.49e-05	0	0.00267358	0	0	0	0	0	0	0	0	0	0	0	0	0	0	0	0.00140641	0
k__Bacteria;p__Spirochaetes;c__Spirochaetes;o__Sphaerochaetales;f__Sphaerochaetaceae;g__Sphaerochaeta	0	0	0	0	0	0	0	0	0	0	0	0	0	0	0	0	0	0	0.000142163	0	0.00141224	0	0
k__Bacteria;p__Synergistetes;c__Synergistia;o__Synergistales;f__Synergistaceae;g__Cloacibacillus	0	0	0	0	0	0	0	0	0	0	0	0	0	0	0.0555081	0.141338	0	0	0	0	0	0	0
k__Bacteria;p__Actinobacteria;c__Acidimicrobiia;o__Acidimicrobiales;Other;Other	0	0	0	0	0	0	0.00191677	0	0	0	0	0	0	0	0	0	0	0	0	0	0	0	0
k__Bacteria;p__Firmicutes;c__Bacilli;o__Bacillales;f__Staphylococcaceae;g__Macrococcus	0	0	0	0	0	0	0.00163698	0	0	0	0	0	0	0	0	0	0	0	0	0	0	0	0
k__Bacteria;p__Firmicutes;c__Clostridia;o__Clostridiales;f__[Tissierellaceae];g__Anaerococcus	0	0	0	0	0	0	0.00116936	0	0	0	0	0	0	0	0	0	0	0	0	0	0	0	0
k__Bacteria;p__OD1;c__ZB2;o__;f__;g__	0	0	0	0	0	0	0.0102694	0	0	0	0	0	0	0	0	0	0	0	0	0	0	0	0
k__Bacteria;p__Planctomycetes;c__Planctomycetia;o__Gemmatales;f__Gemmataceae;g__Gemmata	0	0	0	0	0	0	0	0	0	0	0	0	0	0	0	0	0	0	0	0	0	0.00110751	0
k__Bacteria;p__Proteobacteria;c__Alphaproteobacteria;o__Rhizobiales;f__Methylobacteriaceae;g__	0	0	0	0	0	0	0.00100194	0	0	0	0	0	0	0	0	0	0	0	0	0	0	0	0
k__Bacteria;p__Proteobacteria;c__Alphaproteobacteria;o__Rhizobiales;f__Rhizobiaceae;g__Agrobacterium	0	0	0	0	0	0	0.00607804	0	0	0	0	0	0	0	0	0	0	0	0	0	0	0	0
