# Supplementary material for: Influence of the Biliary System on Biliary Bacteria Revealed by Bacterial Communities of the Human Biliary and Upper Digestive Tracts
Source: PLoS One. 2016 Mar 1;11(3):e0150519. doi: 10.1371/journal.pone.0150519 (PMC4773253; doi:10.1371/journal.pone.0150519)
Supplement: S4 Table — (XLSX) [file pone.0150519.s004.xlsx]

## Sheet: Sheet3
S4 Table. Differential KEGG pathways represented in the biliary tract microbiota versus those represented in the upper digestive tract microbiota.
Taxon	Saliva vs. Bile Wilcoxon P value	Gastric fluid vs. Bile Wilcoxon P value	Duodenal fluid vs. Bile Wilcoxon P value	Average abundance of Saliva samples	Average abundance of Gastric fluid samples	Average abundance of Duodenal fluid samples	Average abundance of Bile samples	Enriched or Depleted in Bile	P1.saliva	P2.saliva	P3.saliva	P4.saliva	P5.saliva	P6.saliva	P1.gastric_fluid	P2.gastric_fluid	P3.gastric_fluid	P4.gastric_fluid	P5.gastric_fluid	P1.duodenal_fluid	P2.duodenal_fluid	P3.duodenal_fluid	P4.duodenal_fluid	P5.duodenal_fluid	P6.duodenal_fluid	P1.bile	P2.bile	P3.bile	P4.bile	P5.bile	P6.bile
Metabolism;Carbohydrate Metabolism;Butanoate metabolism	0.0021645	0.125541	0.393939	0.00615625	0.00751747	0.00838908	0.00826798	enriched	0.00665777	0.00640321	0.00671237	0.00583426	0.00611547	0.00521439	0.00759596	0.00926828	0.00745327	0.00617542	0.00709441	0.00766266	0.0109019	0.00747075	0.00730344	0.00763332	0.00936236	0.00862702	0.00841696	0.00802286	0.00831643	0.00826915	0.00795547
Environmental Information Processing;Signal Transduction;Two-component system	0.004329	0.125541	0.309524	0.00988928	0.0150554	0.0177848	0.0209576	enriched	0.0105417	0.00945985	0.00763463	0.00860579	0.00916203	0.0139317	0.0222927	0.017872	0.0140507	0.0102051	0.0108563	0.0225436	0.0199235	0.0169364	0.0171549	0.011881	0.0182696	0.0259746	0.0234609	0.0281285	0.0214409	0.0144365	0.0123043
Environmental Information Processing;Membrane Transport;ABC transporters	0.00865801	0.0822511	0.699134	0.0299757	0.0344006	0.040336	0.0444977	enriched	0.0381443	0.0315757	0.0235287	0.0266761	0.028301	0.0316286	0.0387453	0.03982	0.0320319	0.0298041	0.0316019	0.0402647	0.0483458	0.0364273	0.0455756	0.0335148	0.037888	0.0456541	0.0519657	0.0395994	0.0624438	0.0332801	0.0340429
Metabolism;Lipid Metabolism;Biosynthesis of unsaturated fatty acids	0.00865801	0.246753	0.818182	0.00108209	0.00153995	0.0018507	0.00191915	enriched	0.00102807	0.00110261	0.000919835	0.00106293	0.000999389	0.00137972	0.00191113	0.00217781	0.00150673	0.00100371	0.00110037	0.00196487	0.00273812	0.00172355	0.00131241	0.00121455	0.0021507	0.00261883	0.00236024	0.00230202	0.0012206	0.00175574	0.00125746
Genetic Information Processing;Transcription;Transcription factors	0.0151515	0.246753	0.393939	0.0122985	0.0162343	0.0175914	0.0207404	enriched	0.0177182	0.0140542	0.0100532	0.0109786	0.01179	0.00919701	0.0224141	0.0161719	0.0159414	0.012635	0.0140088	0.0222806	0.0174069	0.0182588	0.0141017	0.0181413	0.0153589	0.0260412	0.0259964	0.0238269	0.0138958	0.0145207	0.0201614
Metabolism;Carbohydrate Metabolism;Pentose and glucuronate interconversions	0.0151515	0.246753	0.484848	0.00290564	0.00400317	0.00459662	0.00527188	enriched	0.00449245	0.00308127	0.00356338	0.0021848	0.00186848	0.00224349	0.00595193	0.00400091	0.00502097	0.00293153	0.0021105	0.00591894	0.00394249	0.00591799	0.00390724	0.00414236	0.00375071	0.00663303	0.00683208	0.00632145	0.00379794	0.00311397	0.00493281
Metabolism;Carbohydrate Metabolism;Glyoxylate and dicarboxylate metabolism	0.025974	0.428571	1	0.00415772	0.00514575	0.00609907	0.00606372	enriched	0.00448708	0.00349179	0.00412347	0.00452114	0.00320748	0.00511539	0.00661273	0.0071493	0.00508873	0.00439791	0.00248007	0.00689878	0.00851513	0.00532662	0.00450077	0.00421474	0.00713839	0.00746334	0.00678219	0.0077834	0.0041356	0.00558277	0.00463503
Environmental Information Processing;Membrane Transport;Transporters	0.0411255	0.0822511	0.309524	0.0578103	0.0660606	0.0722972	0.0769366	enriched	0.0815682	0.0630202	0.0522412	0.0462391	0.0524443	0.0513489	0.0754437	0.0683306	0.0652135	0.0570964	0.064219	0.0745763	0.0797608	0.0731712	0.0663527	0.0759805	0.063942	0.0810893	0.0880935	0.0713045	0.0783931	0.0608393	0.0818999
Environmental Information Processing;Membrane Transport;Secretion system	0.0411255	0.428571	0.699134	0.0133891	0.0159911	0.0167647	0.0175903	enriched	0.0138303	0.0128351	0.0112742	0.0147379	0.0120307	0.0156264	0.0175513	0.0175345	0.0146313	0.016548	0.0136906	0.0178671	0.0183181	0.0155702	0.0145332	0.0158658	0.0184337	0.0219911	0.0202876	0.0184046	0.0127931	0.015092	0.0169733
Metabolism;Amino Acid Metabolism;Tryptophan metabolism	0.0021645	0.428571	1	0.00169837	0.00256048	0.00336448	0.00309628	enriched	0.00190007	0.00157437	0.00177258	0.00174141	0.00131583	0.00188595	0.0028036	0.00425819	0.00256421	0.00175726	0.00141913	0.00306641	0.00578691	0.00283034	0.00203676	0.00217776	0.0042887	0.00392894	0.00382851	0.00332113	0.00194991	0.00308904	0.00246015
Cellular Processes;Cell Motility;Bacterial chemotaxis	0.0021645	0.536797	0.937229	0.000781682	0.0021419	0.00291444	0.00254079	enriched	0.000857682	0.00084759	0.000378863	0.000909667	0.000668879	0.00102741	0.00287804	0.00420165	0.00120302	0.00172505	0.000701731	0.00282767	0.00554858	0.00166202	0.00170947	0.0012344	0.00450449	0.00300703	0.00236526	0.00384294	0.00155784	0.00315246	0.00131921
Metabolism;Amino Acid Metabolism;Valine, leucine and isoleucine degradation	0.004329	0.177489	0.699134	0.00297408	0.003828	0.00505667	0.00410685	enriched	0.00325175	0.00276119	0.00344771	0.00247104	0.00270282	0.00321001	0.00325422	0.00684109	0.00367662	0.00249541	0.00287265	0.00346829	0.0094813	0.00364531	0.00366857	0.00320144	0.00687514	0.00394247	0.00389173	0.00368023	0.00436497	0.00548517	0.00327653
Metabolism;Carbohydrate Metabolism;Propanoate metabolism	0.025974	0.930736	0.818182	0.00495813	0.00616937	0.00691182	0.00645451	enriched	0.00603778	0.00517429	0.00425037	0.00530625	0.00459736	0.00438275	0.00714295	0.00791619	0.00523988	0.00558312	0.00496469	0.00714478	0.0095406	0.00573014	0.00495866	0.00606757	0.00802919	0.00698513	0.00635455	0.00750479	0.00440413	0.00689966	0.00657881
Metabolism;Lipid Metabolism;Fatty acid metabolism	0.025974	0.536797	1	0.00227316	0.00320937	0.00393368	0.00353622	enriched	0.00221687	0.00209804	0.00256613	0.00226618	0.00192473	0.00256703	0.00364631	0.00490261	0.00324982	0.00201047	0.00223765	0.00377592	0.00674868	0.00336993	0.00256684	0.00229137	0.00484933	0.00444829	0.00395546	0.00411746	0.00258875	0.00389779	0.00220955
Cellular Processes;Cell Motility;Flagellar assembly	0.025974	1	0.818182	0.000349715	0.00290175	0.0036668	0.0031515	enriched	0.000153209	0.000376069	0.000144199	0.000487214	0.000334233	0.000603371	0.00536199	0.0054212	0.00134836	0.0021004	0.000276799	0.0051825	0.00699537	0.00212829	0.00135288	0.000309975	0.0060318	0.00425475	0.00243689	0.00781522	0.000651535	0.00358306	0.000167562
Metabolism;Amino Acid Metabolism;Lysine degradation	0.0411255	0.536797	0.937229	0.00151002	0.00223201	0.00281631	0.00246109	enriched	0.00150273	0.00135165	0.00193439	0.00142904	0.00121077	0.00163153	0.00250545	0.00367676	0.00231924	0.00143336	0.00122525	0.00262362	0.00509242	0.00233726	0.00150842	0.00169341	0.00364275	0.00310366	0.00273921	0.00305018	0.00140933	0.00261473	0.00184943
Genetic Information Processing;Replication and Repair;Mismatch repair	0.0021645	0.0822511	0.393939	0.00958066	0.00809063	0.00722505	0.00646329	depleted	0.00901998	0.0096974	0.0106479	0.00933326	0.00962574	0.00915965	0.00638025	0.00703164	0.00871984	0.00924794	0.00907346	0.0061349	0.00571109	0.00801257	0.00759878	0.00874557	0.00714741	0.00478706	0.0050977	0.00527289	0.00692193	0.00805375	0.0086464
Genetic Information Processing;Translation;Translation factors	0.0021645	0.125541	0.484848	0.00672445	0.00552435	0.00479899	0.00436319	depleted	0.00595831	0.00661948	0.00769778	0.00692461	0.00685839	0.00628813	0.00407941	0.00456868	0.00613659	0.00647826	0.0063588	0.00401984	0.00340192	0.00542674	0.00547561	0.00583974	0.00463009	0.0032294	0.0034354	0.00329883	0.00512565	0.00543634	0.0056535
Genetic Information Processing;Replication and Repair;Homologous recombination	0.0021645	0.125541	0.484848	0.0112759	0.00958894	0.00846245	0.00761182	depleted	0.0104801	0.0115404	0.0123719	0.0111634	0.0117618	0.0103376	0.00739812	0.00828591	0.0100654	0.0108377	0.0113576	0.00716912	0.00670245	0.00910739	0.0090722	0.0103284	0.00839511	0.00566205	0.00595606	0.00593358	0.00844243	0.00967146	0.0100053
Genetic Information Processing;Translation;Ribosome	0.0021645	0.177489	0.588745	0.0303598	0.0248781	0.0213016	0.018938	depleted	0.0285698	0.0305582	0.033407	0.029347	0.0316218	0.0286547	0.0175198	0.0202159	0.0261196	0.0293034	0.0312318	0.0165595	0.0148682	0.023214	0.0243201	0.0280981	0.0207497	0.0119555	0.0134045	0.0127862	0.0234506	0.0247565	0.0272746
Genetic Information Processing;Replication and Repair;Nucleotide excision repair	0.0021645	0.246753	0.699134	0.00453833	0.00378127	0.0032046	0.00279397	depleted	0.00397448	0.00463722	0.0049155	0.00444537	0.00516572	0.00409171	0.00245967	0.0031244	0.00382457	0.00432701	0.00517071	0.00242889	0.00248333	0.00339491	0.00382367	0.00384399	0.00325277	0.00171138	0.00204138	0.00181935	0.00390633	0.00391555	0.00336984
Metabolism;Metabolism of Cofactors and Vitamins;Pantothenate and CoA biosynthesis	0.0021645	0.246753	0.484848	0.00655761	0.00607965	0.00556078	0.00530222	depleted	0.00649669	0.00642618	0.00656878	0.00662865	0.0069436	0.00628178	0.00520077	0.00547534	0.00581243	0.00656354	0.00734618	0.00525345	0.00508422	0.00543689	0.00593962	0.00601229	0.00563823	0.00480002	0.00472702	0.00471517	0.00591044	0.00614112	0.00551957
Genetic Information Processing;Folding, Sorting and Degradation;RNA degradation	0.004329	0.030303	0.0649351	0.00558755	0.00478965	0.00412507	0.00351723	depleted	0.00418603	0.00535276	0.0064179	0.00564796	0.00599344	0.00592723	0.00344529	0.00434288	0.00525171	0.00525456	0.00565378	0.00352578	0.00381828	0.00470519	0.00407832	0.00416252	0.00446035	0.00309462	0.00293609	0.00325935	0.00336938	0.00493112	0.00351285
Genetic Information Processing;Replication and Repair;Chromosome	0.004329	0.0822511	0.393939	0.0169507	0.0151683	0.0140847	0.0133526	depleted	0.0149006	0.0166932	0.0181657	0.018518	0.0171489	0.0162779	0.0134424	0.0140957	0.0160352	0.0172578	0.0150106	0.013261	0.0124495	0.0152971	0.0152943	0.0140625	0.0141436	0.0122561	0.0121689	0.0126912	0.0140874	0.0153947	0.0135171
Metabolism;Metabolism of Cofactors and Vitamins;Folate biosynthesis	0.004329	0.030303	0.179654	0.00561784	0.00513705	0.00398605	0.00348154	depleted	0.00538843	0.00602021	0.0055263	0.00542152	0.00644887	0.00490169	0.00440702	0.00432265	0.00474011	0.00559325	0.0066222	0.00424927	0.00395092	0.00414469	0.00318114	0.00384552	0.00454476	0.00374622	0.00319057	0.00384379	0.00202726	0.00532497	0.00275644
Metabolism;Metabolism of Cofactors and Vitamins;Thiamine metabolism	0.004329	0.0519481	0.484848	0.00509118	0.00464457	0.00401151	0.00373377	depleted	0.00548222	0.00518649	0.0053909	0.00476053	0.00533449	0.00439246	0.00391859	0.00395455	0.00463507	0.00489075	0.00582391	0.00388053	0.00361502	0.00423079	0.00422971	0.00399242	0.00412058	0.00337444	0.00363357	0.00316472	0.00435783	0.00456219	0.00330987
Metabolism;Amino Acid Metabolism;Lysine biosynthesis	0.004329	0.125541	0.484848	0.00696619	0.00620368	0.00570561	0.00544001	depleted	0.00733218	0.0067056	0.00615986	0.00745435	0.00699696	0.00714817	0.00555346	0.00569014	0.00546241	0.00734666	0.00696574	0.00558594	0.00536474	0.00507033	0.00642311	0.00589135	0.00589816	0.00492921	0.00507094	0.00475585	0.00610429	0.00643685	0.00534293
Genetic Information Processing;Folding, Sorting and Degradation;Protein export	0.004329	0.329004	0.484848	0.00750218	0.00653603	0.00580077	0.00528753	depleted	0.0071557	0.00749793	0.00764829	0.00733152	0.00788963	0.00749002	0.00511837	0.00547346	0.00624524	0.00750851	0.00833457	0.00505303	0.0044858	0.00567836	0.0064592	0.00740764	0.0057206	0.00374128	0.00402562	0.00396922	0.00627456	0.00642316	0.00729132
Genetic Information Processing;Transcription;Transcription machinery	0.00865801	0.0822511	0.132035	0.00781303	0.00659644	0.00602578	0.00507022	depleted	0.00587884	0.00758692	0.00917225	0.00831868	0.0082189	0.0077026	0.00466935	0.00648317	0.00736206	0.00726907	0.00719855	0.00449734	0.00586306	0.00647139	0.00637498	0.00648779	0.00646013	0.00406111	0.00416607	0.00440712	0.00437362	0.0073179	0.00609547
Genetic Information Processing;Replication and Repair;DNA replication	0.0151515	0.177489	0.393939	0.0081807	0.00706021	0.00621886	0.00540979	depleted	0.00787092	0.0083314	0.00912337	0.00779283	0.00860194	0.00736374	0.005319	0.00609229	0.00739754	0.00788062	0.00861162	0.00507944	0.00500778	0.00679003	0.00620368	0.00805232	0.00617989	0.003924	0.0039391	0.00422927	0.0053227	0.00709402	0.00794966
Metabolism;Nucleotide Metabolism;Purine metabolism	0.025974	0.177489	0.393939	0.0268343	0.0242821	0.0222764	0.0212599	depleted	0.0271459	0.0276951	0.0267022	0.0266169	0.0287937	0.0240519	0.022221	0.0213766	0.0233812	0.0261042	0.0283276	0.0219268	0.0187379	0.0218335	0.0226776	0.0270958	0.0213872	0.0180545	0.0175613	0.0198585	0.0206481	0.0245651	0.0268715
Genetic Information Processing;Transcription;RNA polymerase	0.0411255	0.329004	0.484848	0.00223097	0.00184629	0.00159066	0.00139706	depleted	0.00245098	0.00230043	0.00220214	0.00200671	0.00220561	0.00221996	0.00144658	0.00143919	0.00177917	0.00215571	0.00241081	0.00133356	0.00111661	0.00167522	0.00161868	0.00233993	0.00145996	0.000867907	0.000933381	0.000936567	0.00145051	0.00180068	0.00239334
Metabolism;Nucleotide Metabolism;Pyrimidine metabolism	0.0411255	0.329004	0.699134	0.0217422	0.0189001	0.0169573	0.0158334	depleted	0.0217134	0.0226488	0.0235951	0.0213413	0.0227704	0.0183843	0.0160203	0.0157992	0.0194093	0.021522	0.0217499	0.0154771	0.0123925	0.0173667	0.0183135	0.0222144	0.0159796	0.011778	0.0123396	0.0125421	0.0168297	0.0187888	0.0227219
Metabolism;Amino Acid Metabolism;Cysteine and methionine metabolism	0.0411255	1	0.937229	0.00942168	0.00860804	0.00817312	0.00828038	depleted	0.0110339	0.0094266	0.00764495	0.00995086	0.00959471	0.00887908	0.00781967	0.00793428	0.0076341	0.0101887	0.0094635	0.00806558	0.0072107	0.00776258	0.0088158	0.00892208	0.00826197	0.00813631	0.00864515	0.00681687	0.00874862	0.00873061	0.00860473
Metabolism;Xenobiotics Biodegradation and Metabolism;Aminobenzoate degradation	0.00865801	0.536797	0.937229	0.00149718	0.00181201	0.00208299	0.0019551	enriched	0.00188647	0.00155212	0.0016296	0.00127081	0.00128977	0.00135431	0.00201702	0.00233928	0.00188582	0.00139223	0.00142571	0.00195865	0.00307954	0.00203691	0.00148523	0.00162622	0.00231141	0.0020535	0.00210243	0.00196827	0.00169877	0.00215311	0.00175449
Metabolism;Xenobiotics Biodegradation and Metabolism;Caprolactam degradation	0.0151515	0.536797	0.937229	0.000258687	0.000767467	0.00115258	0.00105742	enriched	0.000642904	0.000244971	5.88937e-05	0.000143984	0.000161739	0.000299631	0.00116993	0.00163188	0.000588179	0.000223633	0.000223715	0.00122273	0.00239759	0.000764195	0.000333625	0.000535661	0.00166165	0.00159506	0.0012787	0.00141702	0.000185635	0.00122226	0.000645842
Metabolism;Xenobiotics Biodegradation and Metabolism;Chloroalkane and chloroalkene degradation	0.0411255	0.428571	1	0.00109682	0.00137508	0.00171304	0.00142424	enriched	0.00107962	0.000985386	0.00128898	0.00118382	0.000700731	0.00134236	0.00139085	0.00209593	0.0013656	0.00113801	0.000885	0.00143248	0.00315169	0.00136146	0.00143667	0.00093023	0.00196573	0.001535	0.00160422	0.0013663	0.00163572	0.00150569	0.000898524
Metabolism;Xenobiotics Biodegradation and Metabolism;Fluorobenzoate degradation	0.0151515	0.329004	0.588745	4.90244e-05	0.000123784	0.000162983	0.000244636	enriched	5.72743e-06	3.58844e-06	9.10728e-07	6.47603e-07	8.27309e-07	0.000282445	0.000277454	0.000177821	0.00016218	2.02566e-07	1.26392e-06	0.000296232	0.000283225	0.000213032	1.66266e-05	2.80962e-05	0.000140686	0.000435586	0.000484363	0.000397058	1.52562e-05	0.000104598	3.09528e-05
Metabolism;Metabolism of Terpenoids and Polyketides;Geraniol degradation	0.0021645	0.428571	1	0.000500445	0.0010771	0.00159998	0.0014625	enriched	0.000662234	0.000428938	0.000473579	0.000505131	0.00040414	0.00052865	0.00144738	0.00221184	0.000983105	0.000427211	0.000315981	0.00151223	0.00317777	0.00111086	0.000913149	0.000610177	0.00227573	0.00198336	0.00167275	0.00181289	0.000884005	0.00174132	0.000680664
Unclassified;Metabolism;Others	0.025974	0.177489	0.309524	0.00889792	0.0101988	0.0108203	0.0122091	enriched	0.0103155	0.00942133	0.00808423	0.00709212	0.0088369	0.00963749	0.0131944	0.00893769	0.0097679	0.0082345	0.0108596	0.0125676	0.00850665	0.0112164	0.0103927	0.0136481	0.00859045	0.0120574	0.0115324	0.014774	0.010948	0.00873786	0.0152051
Human Diseases;Cancers;Bladder cancer	0.0021645	0.246753	0.733766	3.59961e-06	6.55121e-05	8.86736e-05	0.000107484	enriched	1.10969e-05	2.39229e-06	3.03576e-06	2.15868e-07	0	4.85685e-06	0.000137732	0.000116984	7.01645e-05	4.05132e-07	2.27506e-06	0.000145009	0.000140584	9.34174e-05	2.60337e-05	1.19104e-05	0.000115088	0.000194474	0.000152477	0.000198104	1.19489e-05	7.62933e-05	1.16073e-05
Human Diseases;Infectious Diseases;Pathogenic Escherichia coli infection	0.004329	0.497835	0.818182	5.96607e-07	0.000155206	0.000140614	0.000236286	enriched	3.57964e-06	0	0	0	0	0	0.000601084	7.57114e-05	9.92326e-05	0	0	0.000561908	3.55124e-05	0.000171604	1.85955e-05	0	5.60629e-05	0.000321792	0.000202134	0.000861172	1.28024e-05	1.90733e-05	7.44058e-07
Unclassified;Genetic Information Processing;Restriction enzyme	0.00865801	0.125541	0.393939	0.00147708	0.00141304	0.00116024	0.000935355	depleted	0.00129726	0.00149231	0.00108194	0.00183229	0.00166537	0.0014933	0.00141951	0.00120696	0.000977091	0.00230034	0.00116129	0.00179552	0.000599849	0.00100647	0.00104025	0.00100352	0.00151581	0.00100642	0.00118938	0.000666472	0.00055477	0.00127097	0.00092412
Unclassified;Genetic Information Processing;Translation proteins	0.025974	0.428571	0.818182	0.0105591	0.0095049	0.00902595	0.00877866	depleted	0.00959952	0.0106412	0.0110656	0.0116696	0.0105383	0.00984036	0.00853659	0.0087517	0.00975467	0.0107281	0.00975345	0.00854152	0.00751152	0.00928346	0.0100326	0.00996775	0.00881886	0.00756137	0.00773286	0.00797554	0.00987608	0.00949886	0.0100272
Organismal Systems;Digestive System;Mineral absorption	0.0151515	0.246753	0.309524	0.000262296	0.000152389	0.000110538	5.39863e-05	depleted	3.61544e-05	0.000259325	0.000119913	0.000312792	0.000364016	0.000481576	1.99035e-06	0.000171121	4.20987e-05	0.000189804	0.000356932	5.17888e-07	0.000280858	1.2388e-05	0.000130169	0.000108415	0.000130884	7.46185e-07	3.27154e-06	1.70192e-06	9.94319e-05	0.000208796	9.97037e-06
Organismal Systems;Digestive System;Protein digestion and absorption	0.025974	0.125541	0.24026	0.000314694	0.000192204	0.000121847	5.39158e-05	depleted	2.86371e-06	0.000299037	0.000689725	0.000329414	0.000435992	0.000131135	1.59228e-06	0.000162947	0.000471305	0.000177042	0.000148132	0	4.54897e-05	0.00031437	0.000154671	9.86422e-05	0.000117908	3.73093e-07	1.16841e-07	3.40384e-07	9.06836e-06	0.000284727	2.88694e-05
Cellular Processes;Transport and Catabolism;Lysosome	0.025974	0.0519481	0.0411255	0.000672006	0.000566672	0.00045467	0.00021658	depleted	0.000559498	0.00059927	0.0013494	0.000543339	0.000673429	0.000307103	0.000451809	0.000402141	0.000989921	0.000539028	0.000450463	0.000357342	0.000196164	0.000830603	0.00073507	0.000259279	0.000349564	0.000137018	9.34725e-05	0.000227547	4.8009e-05	0.000662627	0.000130805
Cellular Processes;Cell Growth and Death;Cell cycle - Caulobacter	0.025974	0.246753	0.484848	0.00602334	0.00496218	0.00467786	0.00396276	depleted	0.00519871	0.00589677	0.00667898	0.00580404	0.00608734	0.00647419	0.0034632	0.00473739	0.00527817	0.00566901	0.00566314	0.00332432	0.0044902	0.00471636	0.00501029	0.00582967	0.0046963	0.00253451	0.00270229	0.00269993	0.00468247	0.00524807	0.00590931
Cellular Processes;Cell Motility;Cytoskeleton proteins	0.025974	0.329004	0.588745	0.0027148	0.00208832	0.00198869	0.00170101	depleted	0.00195126	0.00235569	0.00314019	0.00271065	0.00266807	0.00346294	0.00116754	0.00210799	0.0024293	0.00242026	0.00231652	0.00122429	0.00196251	0.00215104	0.0023951	0.00212646	0.00207277	0.00110221	0.00127876	0.00113722	0.00247278	0.0022378	0.00197726
Metabolism;Xenobiotics Biodegradation and Metabolism;Polycyclic aromatic hydrocarbon degradation	0.025974	0.246753	0.588745	0.00140985	0.00118506	0.00102609	0.00077583	depleted	0.00172718	0.00156097	0.0013582	0.00123455	0.00141553	0.00116266	0.000557695	0.00114063	0.00104585	0.00153525	0.00164588	0.000373397	0.00132554	0.000941891	0.00100109	0.00130861	0.00120602	0.000344924	0.000528119	0.000103307	0.001085	0.00135001	0.00124362
Metabolism;Biosynthesis of Other Secondary Metabolites;Stilbenoid, diarylheptanoid and gingerol biosynthesis	0.0411255	0.177489	0.24026	0.000137867	0.000102893	7.11898e-05	3.29056e-05	depleted	3.47225e-05	0.000125595	0.000149663	3.71293e-05	0.000185317	0.000294774	3.18455e-06	4.64988e-05	0.00012369	5.16543e-05	0.000289439	1.03578e-06	9.10357e-05	0.000145812	2.51586e-05	7.94024e-05	8.46937e-05	9.32731e-07	2.97943e-06	2.04231e-06	4.67287e-05	0.000134333	1.04168e-05
Human Diseases;Infectious Diseases;Epithelial cell signaling in Helicobacter pylori infection	0.0411255	0.536797	1	0.00080061	0.000727521	0.00068045	0.000633559	depleted	0.000589925	0.000720559	0.00107011	0.000969246	0.000715208	0.000738615	0.000605065	0.000723077	0.000919756	0.000967049	0.000422656	0.000643216	0.000582882	0.000818621	0.000648436	0.000626668	0.000762878	0.000664851	0.000693682	0.000629541	0.000476569	0.000680899	0.000655813
Metabolism;Glycan Biosynthesis and Metabolism;Glycosaminoglycan degradation	0.025974	0.0822511	0.24026	0.000547648	0.000443489	0.00032739	0.000195769	depleted	0.000510099	0.000577739	0.000658153	0.000537295	0.000735478	0.000267127	0.000436682	0.000290651	0.000518816	0.000511479	0.000459816	0.000357342	0.000100618	0.000512577	0.000577555	0.000194536	0.000221713	0.000133847	9.31219e-05	0.000226185	3.71269e-05	0.000613799	7.05367e-05
Metabolism;Glycan Biosynthesis and Metabolism;Glycosphingolipid biosynthesis - ganglio series	0.0411255	0.0822511	0.0649351	0.000337267	0.000244933	0.000164708	9.22231e-05	depleted	0.000165021	0.000363629	0.000361255	0.000396549	0.000544369	0.00019278	0.000145295	0.000186531	0.000251189	0.000320864	0.000320784	0.000120668	6.22876e-05	0.00017729	0.000374535	0.000117577	0.000135891	5.0554e-05	6.83517e-06	2.85923e-05	2.57115e-05	0.000418431	2.32146e-05
Metabolism;Glycan Biosynthesis and Metabolism;Glycosphingolipid biosynthesis - globo series	0.025974	0.0822511	0.484848	0.000632262	0.000521392	0.000358017	0.000302162	depleted	0.000708053	0.000715535	0.000714921	0.000599897	0.000768984	0.000286181	0.000510723	0.00034854	0.000582365	0.000631195	0.000534134	0.000392559	0.000125956	0.000460792	0.0005303	0.000354868	0.000283629	0.000315636	0.000288129	0.000284731	4.50217e-05	0.000673499	0.000205955
Metabolism;Glycan Biosynthesis and Metabolism;N-Glycan biosynthesis	0.004329	0.177489	0.24026	0.000391882	0.000208207	0.000122711	8.08719e-05	depleted	0.000153567	0.000321285	0.000402845	0.000321643	0.000479839	0.000672114	9.95173e-06	0.000134672	0.000265422	0.000204794	0.000426195	4.29847e-05	4.79417e-05	0.000183586	0.000143295	0.000194841	0.00012362	1.17524e-05	9.2304e-06	1.87211e-06	0.00010562	0.000278928	7.78284e-05
Metabolism;Metabolism of Terpenoids and Polyketides;Zeatin biosynthesis	0.025974	0.125541	0.484848	0.00071847	0.000552477	0.000460021	0.000388043	depleted	0.000513679	0.000718645	0.000963854	0.000722941	0.000802903	0.0005888	0.000319252	0.00043859	0.000712871	0.000633423	0.000658252	0.000304	0.000281957	0.000579188	0.000549114	0.000616896	0.000428969	0.000214062	0.000244956	0.000227377	0.000458326	0.000590968	0.000592568
Metabolism;Metabolism of Terpenoids and Polyketides;Prenyltransferases	0.00865801	0.0822511	0.393939	0.0044424	0.0035349	0.00304634	0.00261925	depleted	0.00320056	0.00415278	0.00534446	0.00411163	0.00480915	0.00503581	0.00225586	0.00299683	0.00418762	0.00369926	0.00453496	0.00233826	0.00240932	0.00362277	0.00322074	0.00363419	0.00305278	0.00189354	0.00192244	0.00206443	0.00293431	0.0036634	0.0032374
Metabolism;Metabolism of Terpenoids and Polyketides;Terpenoid backbone biosynthesis	0.00865801	0.177489	0.699134	0.00678989	0.00574821	0.0051502	0.00462531	depleted	0.00634706	0.00691062	0.00756936	0.00654684	0.00737959	0.00598589	0.00404319	0.00484861	0.00609489	0.00649791	0.00725644	0.00400793	0.00395532	0.00556788	0.00584402	0.00650001	0.00502605	0.00301636	0.00340655	0.00316523	0.00601008	0.00587337	0.00628029
Genetic Information Processing;Folding, Sorting and Degradation;Chaperones and folding catalysts	0.0411255	0.125541	0.818182	0.0113183	0.0105788	0.00972458	0.0094018	depleted	0.00856071	0.0112299	0.0115007	0.0125711	0.0122996	0.0117476	0.0103176	0.010044	0.0106217	0.0113532	0.0105576	0.0103381	0.00902874	0.0101145	0.00940889	0.00944461	0.0100127	0.00979107	0.00914914	0.0105249	0.00719185	0.0108862	0.00886768
Metabolism;Energy Metabolism;Carbon fixation in photosynthetic organisms	0.025974	0.536797	1	0.00657157	0.00571571	0.00553088	0.00553851	depleted	0.00564295	0.00629197	0.00720659	0.00651597	0.0066193	0.00715265	0.00467413	0.00538797	0.00658283	0.00604902	0.00588458	0.00475265	0.00477529	0.00623967	0.00597003	0.00623584	0.0052118	0.00524643	0.00575615	0.00447946	0.00579938	0.00566341	0.00628625
Metabolism;Amino Acid Metabolism;Amino acid related enzymes	0.0021645	0.177489	0.393939	0.0169544	0.0148399	0.0136116	0.0128022	depleted	0.0164585	0.0166915	0.0178706	0.0171809	0.0172672	0.0162578	0.0121578	0.0134189	0.0150483	0.0167941	0.0167806	0.0119793	0.0113554	0.0137911	0.0152951	0.0155204	0.0137282	0.0103149	0.0106503	0.0106101	0.0152695	0.014976	0.0149922
Metabolism;Metabolism of Other Amino Acids;D-Glutamine and D-glutamate metabolism	0.025974	0.329004	1	0.00181495	0.00161612	0.00142151	0.00141352	depleted	0.00165952	0.0018624	0.00176529	0.00190331	0.00200416	0.00169504	0.00136179	0.0013277	0.00151615	0.00181499	0.00205994	0.00136049	0.00114412	0.00138156	0.00171735	0.00156209	0.00136342	0.00114418	0.0012558	0.00124921	0.00186477	0.00158229	0.00138484
Genetic Information Processing;Replication and Repair;DNA replication proteins	0.00865801	0.0822511	0.309524	0.0140918	0.0122277	0.0108039	0.00962589	depleted	0.0132357	0.0145193	0.0155258	0.0139863	0.0147397	0.0125438	0.00987291	0.0106161	0.0129006	0.0138952	0.0138536	0.00938361	0.00857297	0.0118719	0.0109175	0.0133659	0.0107117	0.00759271	0.0076398	0.0081134	0.00877241	0.0123721	0.0132649
Genetic Information Processing;Replication and Repair;DNA repair and recombination proteins	0.0021645	0.246753	0.484848	0.0332498	0.0294624	0.0264973	0.0247623	depleted	0.0313738	0.0342727	0.0340606	0.0329464	0.0358758	0.0309695	0.0245238	0.0255878	0.0292456	0.0318934	0.0360613	0.0238969	0.0219704	0.0274907	0.0281125	0.0317329	0.0257805	0.020028	0.0203932	0.0214204	0.0263078	0.0298981	0.0305266
